# Supplementary material for: Identification and validation of chemokine system-related genes in idiopathic pulmonary fibrosis
Source: Front Immunol. 2023 Apr 14;14:1159856. doi: 10.3389/fimmu.2023.1159856 (PMC10140527; doi:10.3389/fimmu.2023.1159856)
Supplement: Supplementary file 2 [file DataSheet_1.xlsx]

## Sheet: MRC-5
	ACTB	FN	CXCL2	GRK5	CCRL2	ARRB1	CXCL6	PPBP	CCL19	CCL13	CCL11	CXCL13
MRC-5	15.2954	18.5903	24.1552	22.0913	31.0974	24.8158	26.2433	37.1346	33.9424	33.5456	31.3508	34.4405
MRC-5	15.3663	18.9176	24.3504	22.4176	31.1044	24.5276	26.3455	36.9461	34.0853	33.03	30.7202	34.1995
MRC-5	15.5902	19.2448	24.4833	22.4065	31.1113	24.5247	26.246	37.3231	33.7996	33.2243	31.1237	34.6814
MRC5+TGFb5ng/ml	15.391	17.0444	27.4446	26.025	31.8047	25.4818	28.5076	35.8451	34.0178	36.7615	35.6428	34.4136
MRC5+TGFb5ng/ml	15.4307	17.1572	27.4722	26.0362	31.5675	25.5177	28.4771	35.7034	33.5941	37.46	35.2898	33.9839
MRC5+TGFb5ng/ml	15.477	17.1327	27.5656	25.8676	31.7551	25.546	28.5356	35.5617	33.806	36.1146	35.4663	34.1987
MRC5+TNFa10ng/ml	14.3779	17.8832	20.5462	23.3662	28.9824	25.4279	22.73	34.3034	34.2276	33.122	31.6998	34.6987
MRC5+TNFa10ng/ml	14.3197	17.9883	20.4701	23.343	29.0006	25.294	22.6641	33.3725	35.0008	33.6186	31.5729	34.3743
MRC5+TNFa10ng/ml	14.2616	17.82	20.6286	23.4514	29.2946	25.2858	22.7864	33.8379	34.2831	33.5594	31.9585	35.0231

## Sheet: Animal
	Gpadh	Cxcl13	Cxcl2	Ccrl2	Arrb1	Xcl1	Ppbp	Ccl19	Ccl2	Ccl11	Grk5	Cxcl5
Ctrl-1	22.1197	28.1398	31.4132	25.0005	25.0123	29.2014	24.3083	28.3425	29.6087	28.8845	24.6661	31.4605
Ctrl-1	22.2095	27.9668	31.4052	24.7946	24.5912	29.2442	23.9861	28.1845	29.7184	28.6067	24.618	31.4051
Ctrl-1	22.13	28.2247	31.2241	24.728	24.6688	29.1875	23.9724	28.5446	29.2303	29.0388	24.5315	31.3753
Ctrl-4	22.1548	28.0761	31.6325	25.4437	25.3246	28.5168	24.5513	28.5147	29.248	28.9806	25.2385	30.6224
Ctrl-4	22.0191	28.0572	31.8029	25.5064	25.3594	28.5971	24.4523	28.528	29.1288	29.0223	25.1846	30.8373
Ctrl-4	22.0905	28.0429	31.8143	25.489	25.4298	28.8355	24.5517	28.7045	28.7846	29.0544	25.3196	30.7155
Ctrl-6	22.7071	27.2621	31.4901	26.5185	26.1469	30.0754	25.4884	29.1979	29.0524	28.3877	25.5986	31.1622
Ctrl-6	22.6481	27.3182	31.6959	26.3677	26.2059	30.1501	25.3992	29.1904	29.3746	28.9704	25.7325	31.1728
Ctrl-6	22.6389	27.2526	31.0781	26.6639	26.1199	30.1251	25.3442	28.4919	29.3321	28.3937	25.8255	30.7609
Ctrl-8	23.1361	27.9547	31.8922	26.1806	26.0111	31.136	24.8417	29.1024	29.4449	29.4751	25.8811	31.4153
Ctrl-8	22.8518	27.9638	32.0635	26.4159	25.8067	30.7133	24.9048	29.143	29.4457	29.649	25.9049	31.4722
Ctrl-8	22.7544	27.7627	32.1772	26.4452	25.7885	30.6412	24.8486	29.0326	29.2133	29.5432	25.9474	31.8022
Blm-3	21.4548	23.9053	28.7853	27.2533	26.7712	31.585	26.6485	28.6134	23.0485	28.0369	25.4349	31.0524
Blm-3	21.5665	23.7458	28.7969	27.2146	26.8114	31.0028	26.5588	28.6803	22.8408	27.9685	26.556	31.2089
Blm-3	21.4762	23.6371	29.0126	27.2729	26.8601	31.4755	24.9822	28.9017	22.7463	27.53	25.6135	31.4739
Blm-9	22.3179	26.8243	27.2724	28.0429	27.3013	30.226	27.4974	28.821	24.3338	28.8466	27.0219	31.4175
Blm-9	22.5456	26.7124	27.236	27.9754	27.3968	29.6796	27.3694	28.5991	24.3055	28.7005	27.0093	31.2314
Blm-9	22.2635	26.7695	27.2962	28.0448	27.2344	29.7246	27.2714	28.7089	24.2308	28.8149	27.035	31.3139
Blm-11	21.9426	26.0557	28.1077	27.3663	26.31	30.0673	27.0224	28.4885	24.279	28.9971	26.3056	32.1504
Blm-11	22.0732	26.0197	28.194	27.587	26.3483	30.2629	27.0455	28.3251	24.3681	28.9835	26.3393	31.8738
Blm-11	21.9422	25.9428	28.1038	27.2361	26.0533	29.7642	27.0223	28.3538	24.2772	28.8669	26.2646	31.8375
Blm-20	20.9348	24.211	26.8872	25.6773	25.6146	28.2121	25.2502	27.9646	23.312	25.2955	25.6328	29.6122
Blm-20	20.7289	24.2429	26.7477	25.7102	25.4655	28.1851	25.3183	27.9493	23.205	25.3016	25.6551	29.7361
Blm-20	20.7259	24.2141	26.744	25.5248	25.3637	28.1196	25.2894	27.8264	23.2539	25.3465	25.6385	29.587
